# Supplementary material for: Coping with Adversity: Resilience Dynamics of Livestock Farmers in Two Agroecological Zones of Ghana
Source: Int J Environ Res Public Health. 2021 Aug 26;18(17):9008. doi: 10.3390/ijerph18179008 (PMC8430896; doi:10.3390/ijerph18179008)
Supplement: Supplementary file 1 [file ijerph-18-09008-s001.zip]

Archive with 5 entries (4 files):
- Table S1.pdf
- Table S2.pdf
- __MACOSX/
- __MACOSX/._Table S1.docx
- __MACOSX/._Table S2.docx
